# Supplementary material for: Spin Polarization Enhances the Catalytic Activity of Monolayer MoSe2 for Oxygen Reduction Reaction
Source: Molecules. 2024 Jul 13;29(14):3311. doi: 10.3390/molecules29143311 (PMC11279673; doi:10.3390/molecules29143311)
Supplement: Supplementary file 1 [file molecules-29-03311-s001.zip]

Archive with 1 entries (1 files):
- molecules-3094394-supplementary.pdf
